# Supplementary material for: Al2O3-Based Hollow Fiber Membranes Functionalized by Nitrogen-Doped Titanium Dioxide for Photocatalytic Degradation of Ammonia Gas
Source: Membranes (Basel). 2022 Jul 6;12(7):693. doi: 10.3390/membranes12070693 (PMC9320378; doi:10.3390/membranes12070693)
Supplement: Supplementary file 1 [file membranes-12-00693-s001.zip]

Archive with 1 entries (1 files):
- membranes-1769516-supplementary.pdf
